# Supplementary material for: Methoxylated Chrysin and Quercetin as Potent Stimulators of Melanogenesis
Source: Int J Mol Sci. 2025 Apr 1;26(7):3281. doi: 10.3390/ijms26073281 (PMC11989990; doi:10.3390/ijms26073281)
Supplement: Supplementary file 1 [file ijms-26-03281-s001.zip]

Archive with 1 entries (1 files):
- ijms-3538258-supplementary.pdf
